# Supplementary material for: Nicotine Induces Polyspermy in Sea Urchin Eggs through a Non-Cholinergic Pathway Modulating Actin Dynamics
Source: Cells. 2019 Dec 25;9(1):63. doi: 10.3390/cells9010063 (PMC7016604; doi:10.3390/cells9010063)
Supplement: Supplementary file 1 [file cells-09-00063-s001.zip]

Archive with 3 entries (3 files):
- supple.pdf
- Video S1.avi
- Video S2.avi
